# Supplementary material for: Dynamic metabolism of endothelial triglycerides protects against atherosclerosis in mice
Source: J Clin Invest. 2024 Jan 4;134(4):e170453. doi: 10.1172/JCI170453 (PMC10866653; doi:10.1172/JCI170453)
Supplement: Supporting data values [file jci-134-170453-s124.xlsx]

## Sheet: Figure1
Figure 1A	Control	ATGL ECKO
	1.03161	0.000404848
	1.06865	0.0030097
	0.89974	0.00165569
Figure 1D		Control					ATGL EC KO
	No OA	12.045	30.4593	9.30523	25.3065		159.083	133.597	184.093
	OA	170.447	211.685	176.307	189.342		380.498	311.397	285.295
Figure 1E	Control	ATGL ECKO
	1.01243	0.418453
	0.995269	0.544389
	0.992299	0.400997

## Sheet: Figure2
Figure 2A	log[Agonist], M	Control											ATGL EC KO
	-10	0	0	0	0	0.84	0	0	0	0	0	0	0	4.498	0	0	0	0	0	0
	-9.5	0	0	0	0	2.51	0	0	0	0	0	0	0	1.384	0	0	0	0	0	0
	-9	0	0	0	0	2.51	0	0	0	0	0	0	0	3.46	0	0	0	0	0	0
	-8.5	0	0	0	0	2.51	0	0	4.08	0	0	0	0	1.73	0	0	0	0	1.5	2
	-8	0	0	0	0.68	5.02	8.29	0	11.84	0	0	24.3	0	7.612	0	0	0	0	10.2	24.7
	-7.5	0	0	0	1.02	9.62	26.73	0	9.8	9.5	0	30.2	0	11.073	0	5.814	0	0	44.5	41
	-7	5.038	4.848	23.313	28.231	26.36	46.54	21.01	25.31	56.1	8.6	55	0	14.187	17.096	32.326	0	0	56.5	55
	-6.5	40.302	2.727	27.454	42.177	50.63	58.99	54.86	59.18	80.7	23.4	68.2	20.599	19.031	25.761	51.86	22.33	11.03	63.7	58.8
	-6	62.972	67.576	58.282	59.184	54.39	58.06	60.31	65.31	83.3	52.3	76.8	25.468	37.024	55.035	64.651	38.6	15.86	65.3	62.5
	-5.5	71.285	72.424	68.098	69.048	51.46	47.47	61.87	64.08	83.9	61.1	81.9	26.592	40.484	61.827	70	51.63	18.62	72.1	69.2
	-5	80.605	78.485	69.172	76.19	49.79	54.84	71.21	68.98	86.6	72.3	87.3	30.712	49.827	62.998	73.721	45.12	33.79	75.5	76.5
	-4.5	94.458	87.273	76.994	83.333	61.92	64.98	82.1	75.51	91.8	83.3	93.5	45.318	68.166	73.302	77.907	50.23	53.45	84.8	80.9
	-4	104.282	91.212	84.816	88.095	70.71	74.65	87.55	77.55	92	84	93	52.809	71.972	84.778	84.419	66.05	62.76
Figure 2B	log[PE], M	Control																								ATGL EC KO
	-11	0	0	0	0	0	0			0	0	0	0.004													0	0	0	0	0	0	0	0	0	0	0
	-10.5	0	0	0	0	0	0			0	0	0.005	0.013													0	0	0	0	0	0	0	0	0	0	0
	-10	0	0	0	0	0	0	0	0.002	0	0	0.007	0.018	0.008								0.012		0		0	0	0	0	0	0	0	0	0	0	0.007	-0.005	-0.004	-0.001	0.003	0.008	-0.001	-0.005	-0.005	0.005	0.009	0.003
	-9.5	0	0	0	0	0	0	0	0.019	0	0	0.001	0.005	0.007	0	0	-0.002	-0.008	0.008	0.005	0.008	0.038		0.005		0	0	0	0	0	0	0	0	0	0.001	0	-0.008	0.008	0.005	-0.008	0.007	0	0	-0.002	0.018	0.012	0.009
	-9	0	0	0	0	0	0	0	0.011	0.013	0	0.001	0.017	0.005	0	0.009	-0.006	-0.012	-0.004	-0.005	0.022	0.03	0.012	0.008		0	0	0	0	0	0	0	0	0	0.007	0.002	-0.012	-0.004	-0.005	0.022	0.005	0	0.009	-0.006	0.019	0.018	0.023
	-8.5	0	0	0	0	0	0	0.008	0.011	0.009	0	0.007	0.023	0.007	0.001	0.004	0	-0.005	0.007	0	0.004	0.03	0.01	0.007		0	0	0	0	0	0	0	0	0	0.01	0.001	-0.005	0.007	0	0.004	0.007	0.001	0.004	0	0.019	0.027	0.021
	-8	0.0110078	0.0597713	0.0595898	0.0883576	0.00806452	0.024384	0.008	0.027	0.051	0.035	0.032	0.058	0.003	0.008	0.013	0.011	0.005	0	0.007	0.003	0.053	0.027	0.035		0.048768	0.0992063	0.0134409	0.0116822	0	0	0.0873656	0.00138581	0.0142931	0.01	0.006	0.005	0	0.007	0.003	0.003	0.008	0.013	0.011	0.037	0.078	0.039
	-7.5	0.0697162	0.220894	0.160754	0.118243	0.115591	0.191222	0.055	0.055	0.149	0.175	0.086	0.148	0.034	0.033	0.072	0.032	0.093	0.036	0.021	0.064	0.094	0.067	0.087		0.23229	0.359623	0.0362903	0.0899533	0.0526181	0.0183464	0.313172	0.235588	0.215697	0.018	0.02	0.093	0.036	0.021	0.064	0.034	0.033	0.072	0.032	0.077	0.179	0.09
	-7	0.146771	0.246882	0.207871	0.14553	0.198925	0.268224	0.129	0.119	0.222	0.281	0.187	0.212	0.14	0.348	0.326	0.274	0.253	0.164	0.193	0.191	0.344	0.314	0.369		0.336242	0.508433	0.209677	0.120327	0.424795	0.20548	0.412634	0.392184	0.317048	0.069	0.093	0.253	0.164	0.193	0.191	0.14	0.348	0.326	0.274	0.28	0.501	0.305
	-6.5	0.216487	0.266372	0.221729	0.0961538	0.260753	0.315708	0.195	0.228	0.37	0.396	0.234	0.253	0.298	0.453	0.432	0.375	0.238	0.255	0.303	0.356	0.362	0.391	0.441		0.500513	0.670883	0.297043	0.301402	0.637834	0.511252	0.438172	0.503049	0.339137	0.179	0.241	0.238	0.255	0.303	0.356	0.298	0.453	0.432	0.375	0.479	0.607	0.487
	-6	0.215264	0.257277	0.259146	0.171518	0.278226	0.355493	0.245	0.317	0.499	0.412	0.295	0.279	0.511	0.576	0.489	0.487	0.312	0.298	0.475	0.324	0.585	0.503	0.571		0.546715	0.660962	0.840054	0.334112	0.702002	0.598092	0.454301	0.494734	0.336539	0.226	0.327	0.312	0.298	0.475	0.324	0.511	0.576	0.489	0.487	0.657	0.759	0.608
	-5.5	0.204256	0.210499	0.267461	0.0948545	0.290323	0.346509	0.212	0.298	0.523	0.389	0.295	0.264	0.499	0.651	0.517	0.571	0.441	0.273	0.437	0.379	0.571	0.658	0.633		0.555698	0.558036	0.883065	0.396028	0.757187	0.634785	0.40457	0.493348	0.344335	0.226	0.357	0.441	0.273	0.437	0.379	0.499	0.651	0.517	0.571	0.786	0.773	0.669
	-5	0.18591	0.193607	0.24806	0.113046	0.299731	0.333676	0.204	0.331	0.52	0.358	0.263	0.244	0.543	0.689	0.495	0.543	0.413	0.264	0.458	0.352	0.63	0.77	0.643		0.562115	0.504712	0.935484	0.449766	0.654517	0.638454	0.327957	0.493348	0.31185	0.247	0.376	0.413	0.264	0.458	0.352	0.543	0.689	0.495	0.543	0.893	0.841	0.71
	-4.5	0.17001	0.194906		0.123441	0.301075	0.314425	0.194	0.342	0.429	0.335	0.231	0.226	0.55	0.694	0.391	0.431	0.406	0.214	0.428	0.286	0.558	0.818	0.643		0.542864	0.486111	0.823925	0.426402	0.554415	0.650685	0.323925	0.446231	0.310551	0.272	0.345	0.406	0.214	0.428	0.286	0.55	0.694	0.391	0.431	0.95	0.796	0.666
Figure 2C	SNP	Control				ATGL EC KO
	-10	0.939	1.053	4.167	0	5.622	2.848	2.424	0
	-9.5	0.939	2.632	7.5	3.057	5.622	3.481	0.606	0
	-9	1.878	5.263	6.25	6.987	8.032	1.899	4.242	0
	-8.5	7.981	13.158	18.75	20.087	6.426	2.848	13.333	0
	-8	13.615	26.316	14.167	57.642	16.867	18.987	29.697	13.008
	-7.5	38.028	43.158	30.417	68.996	27.711	44.62	50.909	52.033
	-7	66.197	64.737	60.833	71.179	46.185	66.456	71.515	63.415
	-6.5	79.343	82.105	77.083	84.279	70.281	82.911	84.848	74.797
	-6	88.263	88.421	79.167	84.716	77.51	88.291	90.909	75.61
	-5.5	96.714	95.263	91.25	90.83	88.353	93.354	95.758	86.179
	-5	99.061	99.474	95	88.646	92.771	96.519	100	87.805
	-4.5	102.347	105.789	95.833	97.817	93.574	96.835	103.636	95.935
Figure 2E	Control	ATGL EC KO
	73599.7	23784.3
	50409.7	18780.7
	61556	21299
Figure 2G	Control	ATGL EC KO
	0.978436	0.995818
	0.876402	0.406426
	1.14516	0.704083
	0.696643	0.604284
	1.33089	0.936554
	0.972462	0.255187
Figure 2H	Control	ATGL ECKO
	0.842512	0.526149
	1.19532	0.568556
	0.847953	0.56056
	1.12368	0.869665
	0.793613	0.85356
	1.19692	0.889245

## Sheet: Figure3
	Canonical								Upstream
Figure3B	CXCR4 Signaling	Leukocyte Extravasation Signaling	Protein Kinase A Signaling	Ephrin Receptor Signaling	Endothelin-1 Signaling	IL-8 Signaling			TNF	TP53	APP	Tacrolimus	PPARγ	NRL
-LOG(p)	3.66	3.1	2.98	2.79	2.67	2.49			6.57186	6.09854	5.32239	5.06148	4.96658	4.93554
		Control			ATGL ECKO
Figure3C	Bcl6	-0.862481	-0.984975	-0.858336	1.11167	0.943334	0.650793
	Ccl2	-0.987777	-0.974498	-0.759683	0.773205	0.995194	0.953559
	Cxcl5	-0.835379	-0.830951	-0.966072	0.682428	0.58036	1.36961
	Cxcl12	-0.980517	-0.880542	-0.866135	0.758919	0.988098	0.980177
	Cxcr3	-0.871014	-0.957326	-0.880769	1.16467	0.773655	0.770782
	F3	-0.941618	-0.8253	-0.86599	0.386193	1.05521	1.1915
	Fosl1	-0.955127	-0.958005	-0.815592	1.00616	0.794965	0.927598
	Ifit2	-1.09907	-0.764406	-0.847189	1.01592	0.742923	0.951818
	Ptgs2	-0.949104	-0.871095	-0.884916	0.621106	1.04218	1.04183
	Rela	-0.934119	-1.06865	-0.710833	0.988984	0.776045	0.948572
	Tnc	-1.00995	-0.802419	-0.877836	0.592791	0.96337	1.13404
	Tnfaip3	-1.00366	-0.801398	-0.922012	0.801978	1.00813	0.916963
	Vcam1	-0.985016	-0.789444	-0.955823	0.899359	0.978453	0.852471
Figure3D
VCAM1	Vehicle			TNFα
Control	0.0852553	0.087267	0.0856536	0.942509	1.07406	0.983434
ATGLECKO	0.151654	0.141327	0.168544	1.49764	1.27344	1.15305
Ptgs2	Vehicle			TNFα
Control	0.345375	0.365277	0.334684	0.698014	1.17366	1.12833
ATGLECKO	1.14021	0.79966	1.05604	3.45481	2.45967	3.32405
Figure3E	Control	ATGL ECKO
	4848	12935
	5933	13707
	5587	14021
	6275	13952
Figure3F	Control +TNFα	ATGL ECKO +TNFα
	11403	17459
	11706	19224
	10861	18937
	11839	17697
Figure3G	Control + LPS			ATGL ECKO + LPS
Vehicle	3150	3265	2885	5143	5864	5080
IKKi	1037	1072	932	3365	3239	2616

## Sheet: Figure4
Figure 4A		Control			ATGL ECKO
	Asns	-0.845599	-0.96393	-0.906692	1.11018	0.878948	0.727098
	Atf4	-0.933158	-0.995855	-0.783011	1.07841	0.933136	0.700481
	Bax	-1.08312	-1.06784	-0.526599	0.988687	0.8973	0.791579
	Cebpd	-0.94455	-1.14312	-0.453801	1.03644	0.31183	1.1932
	Cth	-0.896723	-0.924049	-0.88706	0.630864	1.02715	1.04982
	Ddit3	-1.02784	-0.928032	-0.765183	0.805785	0.875859	1.03941
	Ero1l	-0.843166	-0.884875	-0.996464	0.927407	1.03687	0.760227
	Ppp1r15a	-1.30121	-0.854957	-0.443072	0.57536	1.02766	0.996224
	Psat1	-0.827915	-1.02869	-0.870614	0.977318	0.952858	0.797048
	Sel1l	-0.731567	-0.985601	-0.984905	1.09708	0.928548	0.676446
	Slc6a9	-0.817727	-0.825251	-0.928003	0.426639	1.46458	0.67976
	Syvn1	-0.980912	-1.02842	-0.687498	1.12939	0.741519	0.825915
	Tnfrsf10b	-0.951227	-0.911676	-0.873379	0.948961	0.935129	0.852191
Figure 4C		0			0.0625			0.125			0.25
Vcam1	Control	1	1	1	1.39861	2.1881	1.24833	1.71264	3.32195	3.05341	2.01605	2.63163	3.5683
	ATGL ECKO	1.82845	2.52833	2.29523	3.94595	8.10167	6.66775	3.79699	7.91141	8.60271	3.35004	4.06191	5.06497
Figure 4D		0			0.0625			0.125			0.25
Cox2	Control	1	1	1	4.89062	4.22683	4.93024	18.7172	8.855	10.498	30.7001	52.0446	45.9196
	ATGL ECKO	2.40834	1.8475	2.42071	19.1385	18.8415	20.7083	54.9786	39.525	49.6671	76.3724	71.119	63.5534
Figure 4E		0			0.0625			0.125			0.25
CHOP	Control	1	1	1	4.5293	5.68103	3.37757	20.7391	20.978	20.5002	76.1593	72.9052	79.4135
	ATGL ECKO	4.69198	4.34662	5.03733	18.4298	20.1881	16.6715	73.7447	74.4402	73.0491	79.17	63.9215	94.4186
		0			0.0625			0.125			0.25
Figure 4F	Control	1	1	1	2.25162	2.07349	2.42974	3.49924	3.60431	3.39416	12.2214	9.85691	14.586
CHOP	ATGL ECKO	4.78791	3.85662	5.7192	7.09675	5.01024	9.18327	14.9173	11.0155	18.8191	18.4527	13.6425	23.2629
Figure 4H		Vehicle			4-PBA			PA			4-PBA + PA
Vcam1	Control	1	1	1	1.16416	1.08511	0.890569	3.18252	4.03536	1.66557	1.64197	2.06323	1.59655
	ATGL ECKO	2.9777	2.06932	2.21734	1.4684	1.92694	1.12739	7.50472	7.35499	5.3327	2.54965	3.60283	1.85026
Figure 4I		Vehicle			4-PBA			PA			4-PBA + PA
Cox2	Control	1	1	1	1.8689	1.90427	2.38649	8.91924	13.8764	4.69555	4.1865	9.2546	4.83665
	ATGL ECKO	3.10073	1.56045	2.23473	3.64227	3.2996	2.90681	30.777	31.6824	21.3114	11.4229	23.1059	8.03293
Figure 4J		Vehicle			4-PBA			PA			4-PBA + PA
ATF4	Control	1	1	1	0.800773	0.447037	1.15451	3.99947	5.70251	2.29643	2.18059	2.78617	1.57502
	ATGL ECKO	4.97421	4.7464	5.20202	1.67464	1.49604	1.85323	7.98758	9.07637	6.8988	3.65818	5.69039	1.62598
Figure 4K	Control	Vehicle			4-PBA			PA			4-PBA + PA
CHOP	ATGL ECKO	1	1	1	0.711602	0.471691	0.951512	18.8408	15	6.63537	6.0069	6.10475	4.17131
		5.83612	2.95492	4.56312	1.32213	0.834844	1.80942	36.5323	25.3424	19.6323	10.678	12.4862	4.57388
Figure 4M	Control				ATGL ECKO
TNFα	12410	13584	13428	13604	15649	15927	16267	15587
4-PBA + TNFα	11420	10675	10987	11027.3	11276	11362	11231	11458

## Sheet: Figure5
	ApoE-/-	ATGL EC KO, ApoE-/-
Figure 5B	16.7	36.5
	19.4	40.2
	17.6	23
	15.3	29
	15.1	29.9
	18.8	39
	19	33.8
	18.5	35
	17.8	41
	15.8	44
		28
		35.2
Figure 5E
	ApoE-/-	ATGL EC KO, ApoE-/-
	0.928274	1.14497
	0.964337	1.46231
	0.805326	1.19522
	0.775582	1.22742
	0.745885	1.26481
	0.729179	1.14686
	0.85674	1.16541
	0.889808	1.47069
	0.889661
Figure 5F	ApoE-/-	ATGL EC KO, ApoE-/-
	0.0269102	0.0532182
	0.0248276	0.0561232
	0.0208997	0.0355267
	0.0144964	0.0447007
	0.0302378	0.0527954
	0.026384	0.0528854
	0.0218631	0.0450605
		0.0392143
		0.0559434
Figure 5H	ApoE-/-	ATGL EC KO, ApoE-/-
	20.8166	32.4663
	27.3707	32.8313
	25.2499	32.5244
	21.6953	32.2175
	23.6523	33.5141

## Sheet: Figure6
Figure6D	EIF2 Signaling	BAG2 Signaling	Unfolded Protein Response	CLEAR Signaling	Microautophagy Signaling	IL-17A Signaling
-LOG(p)	34.7	11.9	9	8.16	5.07	3.06
Figure6F	Control +PCSK9	ATGL ECKO +PCSK9
	18337	46844
	21330	44524
	35803	34964
	29108	38346
	41874	32889
	35210	36412
	27769	37030

## Sheet: SuppFig1
1A
	Control												ATGL EC KO
4	13	14.5	12	13	14.8	15	12	14	13.7	15	14.8	13.8	15	14	13.6	14	15	14	13.6	13.5	14	16	16	13.4
6	16	16	15.8	16.7	17	17.6	16	16	16	18	21.3	17	15	14	15	16	16	17.3	15.8	16.4	16	18	21.2	17.9
8	20	21	19	20	19.6	19.8	21	20	20	22	22.1	21.8	19	22	20	21	20	19.5	22	21	19	22	23.3	23
10	25	24	23.5	26	25	24	23	24.6	25	27	24.9	24.1	24	25	24.5	25	23	25	23	24.4	22	25	23.3	26
12	26	27	26.4	27.4	28	27.5	28	29	28.7	30	25.8	24.6	27	25	26.5	28	27	26.7	27	29	28	29	23.8	26.3
1B	Control	ATGL ECKO
	75	74
	59	84
	84	64
	82	59
	67	68
	80	63
	75	67
	57	73
	54	75
	63	60
	65	72
	76	83
1C	Control	ATGL ECKO
	59.5909	49.5455
	48	49.8182
	48.4545	45.5909
	34.2727	52
	57.4091	44.5909
	59.2727	56.0455
	48.8182	48.5455
	44.1364	49.5
	50.0909	51.2727
	48.0455	43.7273
	57.0909	45.1364
	63.9545	45.4545
1D	Control	ATGL ECKO
	25.2525	18.4892
	20.5534	23.5837
	29.249	25.9991
	22.4418	31.4888
	22.6614	26.1748
	38.1203	30.0395
	39.1743	33.1577
	54.5455	31.7084
	46.5525	47.6504
	19.2797	31.7084
	22.6614	20.5534
	35.9684	31.2692
1E	Control	ATGL ECKO
	0.364991	0.4523
	0.337734	0.27598
	0.508092	0.234242
	0.351789	0.368399
	0.412692	0.228279
	0.50724	0.433986
	0.471039	0.435264
	0.332624	0.385009
	0.330494	0.368399
	0.336882	0.318569
	0.347956	0.322828
	0.425894	0.282368

## Sheet: SuppFig3
3B	Control	ATGL ECKO
	1.13212	1.42498
	1.34767	0.633763
	0.921096	1.13172
	0.856033	1.06526
	1.22421	0.956389
	1.31161

## Sheet: SuppFig5
5A	Control	ATGL ECKO
	95.4706	99
	93.3023	93
	94.2511	94
	96.9411	92
	90.9858	94
	94.8536	93
		88
5B	Control	ATGL ECKO
	95.4706	99
	93.3023	93
	94.2511	94
	96.9411	92
	90.9858	94
	94.8536	93
		88
5C	Control	ATGL ECKO
	80.1058	79.89
	77.4994	77.78
	78.0983	79.19
	79.418	77.44
	77.5245	79.11
	80.589	76.88
		73.66
5D	Control	ATGL ECKO
	29.9949	35
	31.4405	29
	29.1814	30
	33.9466	30
	26.1683	30
	27.6807	32
		28
5E	Control	ATGL ECKO
	662.639	526.853
	534.566	482.506
	513.722	573.523
	449.875	490.133
	566.017	563.847
	503.562	582.313
		422.234

## Sheet: SuppFig6
6A	Control	ATGL ECKO
	0.09	0.105
	0.048	0.083
	0.07	0.098
	0.106	0.109
	0.049	0.028
	0.073	0.014
		0.014
6B	Control	ATGL ECKO
	1.116	1.813
	0.418	1.116
	0.837	1.813
	1.813	0.976
	0.558	0.418
	0.948	0.279
		0.418

[truncated: 3 more sheets: SuppFig7, SuppFig8, SuppFig9]
